# Supplementary material for: Preparation of Protein Aerogel Particles for the Development of Innovative Drug Delivery Systems
Source: Gels. 2022 Nov 24;8(12):765. doi: 10.3390/gels8120765 (PMC9777701; doi:10.3390/gels8120765)
Supplement: Supplementary file 1 [file gels-08-00765-s001.zip]

Archive with 1 entries (1 files):
- gels-2052969-supplementary.pdf
